# Supplementary material for: Evaluation of Human Bone Marrow Mesenchymal Stromal Cell (MSC) Functions on a Biomorphic Rattan-Wood-Derived Scaffold: A Comparison between Cultured and Uncultured MSCs
Source: Bioengineering (Basel). 2021 Dec 21;9(1):1. doi: 10.3390/bioengineering9010001 (PMC8773042; doi:10.3390/bioengineering9010001)
Supplement: Supplementary file 1 [file bioengineering-09-00001-s001.zip]

Archive with 1 entries (1 files):
- bioengineering-1462535-supplementary.pdf
